# Supplementary material for: Outer Membrane Vesicles Released From Aeromonas Strains Are Involved in the Biofilm Formation
Source: Front Microbiol. 2021 Jan 7;11:613650. doi: 10.3389/fmicb.2020.613650 (PMC7817658; doi:10.3389/fmicb.2020.613650)
Supplement: Supplementary file 2 [file Table_1.XLSX]

## Sheet: Protein
Results
Sample Name		Protein	gene	MW	Score	Peptide	Coverage	Accession		Note*
sample1	1	Lipase [Aeromonas sp. ASNIH3]		82288	517	11	19	A0A2I8R814		WP_042864705.1
	2	Nuclease [Aeromonas sp. ASNIH3]		76581	408	9	15	A0A2I8QZA8		WP_103259634.1
sample2	1	hypothetical protein [Aeromonas caviae]		66930	981	20	38			WP_049637039.1
	2	hypothetical protein [Aeromonas rivipollensis]		66906	244	4	11			WP_106885298.1
	3	Vitamin B12 transporter BtuB [Aeromonas sp. L_1B5_3]	btuB	66920	69	1	2	A0A0D0NYR7		WP_043851718.1
sample3	1	maltoporin [Aeromonas caviae]		45122	588	12	32			KEP92336.1
sample4	1	Porin [Aeromonas rivipollensis]		38091	154	3	7	A0A2P1PFZ7		WP_106886400.1
	2	Outer membrane porin II (OmpK40) [Aeromonas salmonicida (strain A449)]	ompII	38455	121	2	5	A4SL60		WP_005320112.1
sample5	1	Porin OmpA [Aeromonas sp. ASNIH3]		36013	554	12	43	A0A2I8R5L7		WP_010673501.1
Note* : Accession in Mascot Search Results

## Sheet: Peptide
sample1-	1	Lipase [Aeromonas sp. ASNIH3]
		Mass: 82288 Score: 517 Matches: 11(3) Sequences: 11(3)
		Query	Observed	Mr(expt)	Mr(calc)	Delta	Miss	Score	Expect	Rank	Unique	Peptide
		413	480.751	959.488	959.529	-0.0409	1	45	3.2	1	U	K.VTDGSLLKQ.-
		501	530.252	1058.49	1058.56	-0.0719	0	60	0.1	1		R.QAELLAEASK.L
		509	536.274	1070.53	1070.61	-0.0754	0	44	3.3	1		K.QSVADLLGLR.L
		521	558.25	1114.49	1114.54	-0.0588	0	35	32	1	U	K.ALDPEMNIGR.F
		524	586.786	1171.56	1171.62	-0.0655	0	36	22	1		K.SPTLDAAALWK.Q
		747	544.949	1631.82	1631.91	-0.0865	0	69	0.0099	1	U	K.VLALQPLTATGAANHR.A
		752	552.277	1653.81	1653.9	-0.0864	0	56	0.18	1		K.NVAVVVIDHPLHGER.G
		780	913.912	1825.81	1825.94	-0.1297	0	69	0.008	1		R.FNPLPALEEVQSVPMR.I
		781	609.918	1826.73	1826.84	-0.1122	0	25	120	1	U	K.DSTGAPLRPGSDYSNYK.T
		807	962.981	1923.95	1924.07	-0.1203	0	14	2400	1		R.VIPNSIATAPLGGTEPLFK.V
		840	831.719	2492.13	2492.28	-0.1419	0	66	0.012	1	U	K.TSTGSNAQEQTISGLIALQEGLFK.A
sample1-	2	Nuclease [Aeromonas sp. ASNIH3]
		Mass: 76581 Score: 408 Matches: 9(2) Sequences: 9(2)
		Query	Observed	Mr(expt)	Mr(calc)	Delta	Miss	Score	Expect	Rank	Unique	Peptide
		439	494.242	986.469	986.54	-0.0708	0	32	61	1	U	R.VLEGETLAR.A
		510	538.266	1074.52	1074.59	-0.0691	0	31	76	1	U	K.HYAFVTLPK.A
		512	539.26	1076.51	1076.59	-0.0811	0	22	580	1	U	K.GYGLVDLNVK.F
		523	575.267	1148.52	1148.58	-0.0633	0	51	0.7	1	U	K.SLEEFQLQR.A
		525	587.295	1172.58	1172.64	-0.0641	0	55	0.3	1	U	K.AVVSGLGESLNK.G
		650	645.808	1289.6	1289.66	-0.0602	0	72	0.0056	1	U	R.VLTDYAPVAGER.Q
		741	778.387	1554.76	1554.87	-0.1126	0	35	24	1	U	R.LTTLAQGTAPAATALR.V
		764	869.887	1737.76	1737.88	-0.1158	0	23	290	1	U	K.MPGQVLLVGDFNSYAK.E
		795	627.987	1880.94	1881.04	-0.0963	0	87	0.00014	1	U	R.FTVAGSDAPLTLVVNHLK.S
sample2-	1	hypothetical protein [Aeromonas caviae]
		Mass: 66930 Score: 981 Matches: 20(6) Sequences: 18(6) emPAI: 0.40
		Query	Observed	Mr(expt)	Mr(calc)	Delta	Miss	Score	Expect	Rank	Unique	Peptide
		213	415.231	828.448	828.507	-0.0584	0	53	0.52	3		K.AVVSLAAAK.A
		515	560.211	1118.41	1118.51	-0.1061	0	71	0.0055	1	U	K.VTGGCDGAVGAR.D	+Carbamidomethyl(C)	+
		583	621.735	1241.45	1241.53	-0.0799	0	43	2.3	1	U	R.CNDYTGVTNAK.G	+Carbamidomethyl(C)	+
		585	625.267	1248.52	1248.58	-0.0631	0	42	4.5	1	U	K.ETLQAETGESGK.A
		688	680.825	1359.64	1359.72	-0.0885	0	74	0.0035	1	U	K.DAVSLALTIDQSK.L
		739	531.229	1590.67	1590.75	-0.0834	1	41	4.9	1	U	K.ETLQAETGESGKADR.Q
		750	557.26	1668.76	1668.78	-0.025	1	22	430	1	U	K.EYKETLQAETGESGK.A
		758	864.833	1727.65	1727.76	-0.1054	0	66	0.0062	1	U	K.AMGEPMCLITSDEFK.A	+Carbamidomethyl(C)	+
		763	873.892	1745.77	1745.88	-0.1149	0	98	1e-05	1		R.LGFTSSAIGSGYSTSLAK.V
		764	584.635	1750.88	1750.97	-0.0822	0	-44	3	1	U	K.VMDVIIHTPGTASVALK.G
		766	589.959	1766.86	1766.96	-0.104	0	-40	7.7	1	U	K.VMDVIIHTPGTASVALK.G	+Oxidation(M)	+
		767	589.96	1766.86	1766.96	-0.101	0	48	1.1	1	U	K.VMDVIIHTPGTASVALK.G	+Oxidation(M)	+
		771	896.877	1791.74	1791.86	-0.1228	0	59	0.067	1	U	R.YVNTGMGWQPQEVGVK.Y
		776	606.3	1815.88	1815.99	-0.1156	1	49	0.82	1	U	K.SQLKDAVSLALTIDQSK.L
		790	626.953	1877.84	1877.94	-0.1004	1	55	0.2	1	U	K.AGNSLVTPYTLAGDDKEK.A
		797	943.41	1884.81	1884.91	-0.1025	0	39	6.4	1		K.YNINVLPFFDEMLDR.S
		808	980.924	1959.83	1959.96	-0.1306	0	88	7.8e-05	1	U	K.LDESLTQDEIEANAATLK.E
		833	707.626	2119.86	2119.96	-0.1064	0	64	0.01	1	U	K.NIGWMQEDQESHTAIYAK.G
		836	1093.42	2184.82	2184.97	-0.1461	1	17	210	1		K.VFVSCTDLDDNKVSCADQL.-	+Carbamidomethyl(C)	2
		853	795.68	2384.02	2384.18	-0.1575	0	52	0.22	1	U	K.ELANHFAGTVPTIQWESVETR.Y
sample2-	2	hypothetical protein [Aeromonas rivipollensis]
		Mass: 66906 Score: 244 Matches: 4(2) Sequences: 4(2) emPAI: 0.12
		Query	Observed	Mr(expt)	Mr(calc)	Delta	Miss	Score	Expect	Rank	Unique	Peptide
		763	873.892	1745.77	1745.88	-0.1149	0	98	1e-05	1		R.LGFTSSAIGSGYSTSLAK.V
		797	943.41	1884.81	1884.91	-0.1025	0	39	6.4	1		K.YNINVLPFFDEMLDR.S
		835	1067.9	2133.78	2133.91	-0.1291	0	90	7.1e-06	1		K.GEFLFDDGDSCSFALGNQR.L	+Carbamidomethyl(C)	Carbamidomethyl
		836	1093.42	2184.82	2184.97	-0.1461	1	17	210	1		K.VFVSCTDLDDNKVSCADQL.-	+2Carbamidomethyl(C)	Carbamidomethyl
sample2-	3	Vitamin B12 transporter BtuB [Aeromonas sp. L_1B5_3]
		Mass: 66920 Score: 69 Matches: 1(1) Sequences: 1(1)
		Query	Observed	Mr(expt)	Mr(calc)	Delta	Miss	Score	Expect	Rank	Unique	Peptide
		627	641.84	1281.66	1281.74	-0.076	0	69	0.011	1	U	K.TLPGVQIATLGGR.G
sample3-	1	maltoporin [Aeromonas caviae]
		Mass: 45122 Score: 588 Matches: 12(3) Sequences: 10(3) emPAI: 0.26
		Query	Observed	Mr(expt)	Mr(calc)	Delta	Miss	Score	Expect	Rank	Unique	Peptide
		570	522.247	1042.48	1042.53	-0.0549	0	38	15	1	U	K.TIAEVGYYK.D
		741	655.845	1309.68	1309.74	-0.0643	0	40	7.7	1		R.LINWGVLPVGDK.V
		783	703.819	1405.62	1405.7	-0.0749	0	37	14	1		K.NLFGGNETLWAGK.R
		808	759.807	1517.6	1517.7	-0.0967	0	121	4.7e-08	1	U	R.SDEGDVNTNILDAR.Y
		809	759.82	1517.62	1517.7	-0.0711	0	-23	320	1	U	R.SDEGDVNTNILDAR.Y
		835	543.587	1627.74	1627.81	-0.0715	1	53	0.32	1	U	K.TIAEVGYYKDNVEK.T
		845	848.327	1694.64	1694.74	-0.1031	0	92	2e-05	1	U	R.SGVGVSDNGDMQTDVSK.Q
		850	854.859	1707.7	1707.82	-0.1184	0	64	0.022	1	U	K.GDDANFVLAQFNAQAK.N
		851	856.306	1710.6	1710.74	-0.1402	0	-43	0.7	1	U	R.SGVGVSDNGDMQTDVSK.Q	+Oxidation(M)	+
		922	758.335	2271.98	2272.11	-0.1304	0	52	0.28	1	U	R.VFASYVQQDDTFRPSSAGGLK.Q
		925	766.334	2295.98	2296.14	-0.1586	0	42	2.3	1	U	K.YTLAQAWSAGSSFWARPEIR.V
		932	823.358	2467.05	2467.18	-0.1247	1	49	0.37	1	U	K.TGWEGTKGDDANFVLAQFNAQAK.N
sample4-	1	Porin [Aeromonas rivipollensis]
		Mass: 38091 Score: 154 Matches: 3(1) Sequences: 3(1)
		Query	Observed	Mr(expt)	Mr(calc)	Delta	Miss	Score	Expect	Rank	Unique	Peptide
		446	508.248	1014.48	1014.54	-0.056	1	36	23	1		K.LKAYTEYK.I
		688	754.278	1506.54	1506.66	-0.1165	0	56	0.065	1	U	K.TEWQVSAENSDNK.F
		774	671.269	2010.79	2010.9	-0.1179	1	63	0.012	1	U	K.TEWQVSAENSDNKFNSR.H
sample4-	2	Outer membrane porin II (OmpK40) [Aeromonas salmonicida (strain A449)]
		Mass: 38455 Score: 121 Matches: 2(1) Sequences: 2(1) emPAI: 0.10
		Query	Observed	Mr(expt)	Mr(calc)	Delta	Miss	Score	Expect	Rank	Unique	Peptide
		446	508.248	1014.48	1014.54	-0.056	1	36	23	1		K.LKAYTEYK.I
		615	651.307	1300.6	1300.69	-0.0903	0	84	0.00032	1	U	K.VALNNTWSGIAR.T
sample5-	1	Porin OmpA [Aeromonas sp. ASNIH3]
		Mass: 36013 Score: 554 Matches: 12(2) Sequences: 12(2)
		Query	Observed	Mr(expt)	Mr(calc)	Delta	Miss	Score	Expect	Rank	Unique	Peptide
		458	487.232	972.449	972.488	-0.0386	0	24	450	2		R.GEANPVTGTK.C
		464	489.762	977.509	977.555	-0.046	0	55	0.26	1		R.TVANFLVSK.G
		478	498.208	994.402	994.472	-0.0699	0	39	9	1		R.IGSDAYNQK.L
		548	557.763	1113.51	1113.58	-0.0668	0	63	0.044	1		K.VNDALDLQAR.Y
		552	581.784	1161.55	1161.64	-0.0864	0	42	5	1		K.VSPLAGAGVTYK.V
		622	622.285	1242.56	1242.64	-0.0832	0	56	0.24	1		K.AQLISCLAPDR.R	+Carbamidomethyl(C)	Carbamidomethyl
		631	633.274	1264.53	1264.6	-0.072	0	62	0.048	1		K.DGNAVVVGYTDR.I
		739	467.224	1398.65	1398.74	-0.0887	1	29	110	1		K.AQLISCLAPDRR.V	+Carbamidomethyl(C)	Carbamidomethyl
		774	771.862	1541.71	1541.79	-0.0789	0	56	0.17	1		K.NFALNSDVLFAFGK.D
		833	606.95	1817.83	1817.91	-0.0778	0	43	3.1	1		K.SNQSVATLEAVYHPFR.T
		878	689.626	2065.86	2065.98	-0.1218	1	45	1.1	1		R.GNTDGNRYESQGATLSGIAR.L
		908	844.397	2530.17	2530.33	-0.1635	0	40	4.9	1	U	R.TSYVAPAPAPVVEEAPAPAPQIVEK.N
